# Supplementary material for: Systematic review of mathematical models exploring the epidemiological impact of future TB vaccines
Source: Hum Vaccin Immunother. 2016 Jul 22;12(11):2813–32. doi: 10.1080/21645515.2016.1205769 (PMC5137531; doi:10.1080/21645515.2016.1205769)
Supplement: Supplementary files [file khvi-12-11-1205769-s001.zip]

Archive with 2 entries (2 files):
- 2015HV0122R1-s02.docx
- 2015HV0122R1-s01.docx
